# Supplementary material for: Microbial and Metabolic Profiling of Obese and Lean Luchuan Pigs: Implications for Phenotypic Divergence
Source: Animals (Basel). 2024 Jul 19;14(14):2111. doi: 10.3390/ani14142111 (PMC11273426; doi:10.3390/ani14142111)
Supplement: Supplementary file 1 [file animals-14-02111-s001.zip]

Archive with 1 entries (1 files):
- animals-3089166-supplementary.pdf
